# Supplementary material for: Island ancient genomes reveal dynamic populations interactions in the northern China
Source: Front Microbiol. 2025 Apr 16;16:1584315. doi: 10.3389/fmicb.2025.1584315 (PMC12040904; doi:10.3389/fmicb.2025.1584315)
Supplement: Supplementary file 2 [file Data_Sheet_2.xlsx]

## Sheet: Table S1
Table S1. The Biological Distances of 14 Cranial Metric Traits between the Dakou People and 9 Comparison Groups (Males)
Pair	Period	DEa	DMb
DK-WY	Early Dawenkou	14.344	5.875
DK-YD	Early to late Dawenkou	15.218	6.266
DK-DWK	Early to late Dawenkou	15.44	6.121
DK-BQ	Early to middle Dawenkou	20.594	6.126
DK-XXH	Middle to late Dawenkou	13.479	5.501
DK-CZ	Longshan	8.438	4.63
DK-DG	Longshan	10.445	5.34
DK-XWS	Longshan	31.045	5.511
DK-CZY	Yueshi	27.032	5.831

## Sheet: Table S2
Table S2. Sample information
Sample	Period	Dates	Location	Collection	Thesis
Wangyin(WY)	Early Dawenkou	6265-5095 BP	Jining, Shandong	Institute of Archaeology, Chinese Academy of Social Sciences	Han (2000)
Yedian(YD)	Early to late Dawenkou	6170-4640 BP	Jining, Shandong	Shandong Museum	Zhang (1980)
Dawenkou(DWK)	Early to late Dawenkou	6100-5700 BP	Tai'an, Shandong	Institute of Archaeology, Chinese Academy of Social Sciences	Yan (1972)
Beiqian(BQ)	Early to middle Dawenkou	5650-4850 BP	Qingdao, Shandong	Shandong University	Nakahashi (2013)
Xixiahou(XXH)	Middle to late Dawenkou	5450-4450 BP*	Jining, Shandong	Institute of Archaeology, Chinese Academy of Social Sciences	Yan (1973)
Chengzi(CZ)	Longshan	4600-3900 BP*	Weifang, Shandong	Institute of Archaeology, Chinese Academy of Social Sciences	Han (1990)
Dinggong(DG)	Longshan	4600-4000 BP	Binzhou, Shandong	Shandong University	Nakahashi (2013)
Xiwusi(XWS)	Longshan	3950-3595 BP	Jining, Shandong	Institute of Archaeology, Chinese Academy of Social Sciences	Zhu (1990)
Dakou(DK)	Longshan to Yueshi	4235-3430 BP	Yantai, Shandong	Institute of Archaeology, Chinese Academy of Social Sciences	Zhang (2023)
Chengziya(CZY)	Yueshi	3550-3250 BP	Jinan, Shandong	Shandong Institute of Cultural Relics and Archaeology	Zhao (2017)

## Sheet: Table S3
Table S3. 14 cranial metric traits
	GOL	XCB	BBH	WFB	OBB	OBH	NLB	NLH	XCB/ GOL	BBH/GOL	BBH/XCB	OBH/OBB	NLB/NLH	WFB/XCB
DK	188.67	141.33	145.33	95.52	45.24	34.56	28.07	53.2	75.09	77.13	102.9	76.48	52.79	67.56
WY	180.5	147.333	145.667	95.25	45.9167	35.8333	27.7167	56.1167	81.6062	80.7247	99.0432	78.0635	49.4327	64.7244
YD	181.4	146	141.7	94.3	39.8	34.15	26.1	55.15	80.49	78.11	97.05	75.12	47.33	64.59
DWK	181.108	145.703	142.894	91.6429	42.8182	35.0455	27.45	54.7222	80.8133	79.4092	97.5752	81.9405	49.4462	62.5582
BQ	174.9	145.098	140.402	95.7002	40.7	34.098	26.2036	51.8	82.5975	81.5	98.102	84.35	50.2	65.9556
XXH	179.4	141.7	148	93.9444	44.2222	34.3375	27.6556	57.1222	79.0324	82.5396	104.512	77.9737	48.4553	66.5947
CZ	184.533	144.233	144.5	94.7667	44.0667	34.0667	26.2	53.2	78.1807	78.0804	99.4589	77.5022	49.2588	65.697
DG	183	140.3	141.4	91.9025	41.598	33.2	26.3025	51.8989	76.6667	77.1512	100.632	79.3	50.8	64.7517
XWS	167.35	150.5	141	95.25	43.75	35.7	28.4	54.25	89.967	84.334	93.7147	81.5831	52.4048	63.3368
CZY	169.6	143.7	135.7	88.92	44.1	32.84	26	52.34	84.73	80.01	94.43	77.47	49.68	61.88
Glabello-occipital length (maximum cranial length) (GOL): The distance between glabella and opisthocranion Maximum cranial breadth (XCB): The distance between the right and the left euryon Basione-bregma height (BBH): The distance between bregma and basion Minimum frontal breadth (WFB): The distance between the right and the left frontotemporale Orbital breadth (OBB): The distance between ectocon…

## Sheet: Table S4
Table S4. Euclidean Distances Matrix
	DK	WY	YD	DWK	BQ	XXH	CZ	DG	XWS	CZY
DK	0	14.344	15.218	15.44	20.594	13.479	8.438	10.445	31.045	27.032
WY	14.344	0	9.39	7.759	12.63	9.513	8.063	13.176	18.651	18.465
YD	15.218	9.39	0	8.819	13.08	13.381	8.048	10.656	21.258	16.865
DWK	15.44	7.759	8.819	0	10.139	12.357	8.629	9.722	19.072	16
BQ	20.594	12.63	13.08	10.139	0	15.313	14.332	13.91	14.505	14.002
XXH	13.479	9.513	13.381	12.357	15.313	0	10.541	12.66	23.724	21.655
CZ	8.438	8.063	8.048	8.629	14.332	10.541	0	7.431	24.472	20.588
DG	10.445	13.176	10.656	9.722	13.91	12.66	7.431	0	25.832	19.071
XWS	31.045	18.651	21.258	19.072	14.505	23.724	24.472	25.832	0	14.501
CZY	27.032	18.465	16.865	16	14.002	21.655	20.588	19.071	14.501	0

## Sheet: Table S5
Table S5. Mahalanobis Distances Matrix
	DK	WY	YD	DWK	BQ	XXH	CZ	DG	XWS	CZY
DK	0	5.87464	6.26604	6.12097	6.12578	5.50124	4.63041	5.33996	5.51063	5.83105
WY	5.87464	0	6.23509	5.84828	6.52727	5.49697	4.53758	4.74221	5.43024	5.52724
YD	6.26604	6.23509	0	6.13712	6.46062	5.78523	5.34138	4.66581	5.94314	6.29346
DWK	6.12097	5.84828	6.13712	0	6.20811	5.68902	5.51566	4.7684	5.69723	5.20017
BQ	6.12578	6.52727	6.46062	6.20811	0	5.89552	5.21774	5.00755	5.87506	5.91529
XXH	5.50124	5.49697	5.78523	5.68902	5.89552	0	4.18649	5.11439	5.92159	5.26826
CZ	4.63041	4.53758	5.34138	5.51566	5.21774	4.18649	0	3.90283	6.01854	4.25327
DG	5.33996	4.74221	4.66581	4.7684	5.00755	5.11439	3.90283	0	5.54846	3.87256
XWS	5.51063	5.43024	5.94314	5.69723	5.87506	5.92159	6.01854	5.54846	0	5.21467
CZY	5.83105	5.52724	6.29346	5.20017	5.91529	5.26826	4.25327	3.87256	5.21467	0

## Sheet: Table S6
Table S6: A summary of all the ancient individuals screened in this study.
Lab.ID	Sample ID	Analysis.group	nr.all	len.trimmed	nr.mapped	pr.endo	mn.Cov	nr.1240K	cov.mtDNA	dmg.5p1	dmg.5p2	dmg.3p1	dmg.3p2	mtDNA contamination	bio. sex	Mt haplogroup
B663	M3	TuoJi_G1	65451012	45.8072	6075806	0.111336	0.0646	89798	12.8235	0.0874757	0.013264	0.0895441	0.0128772	0.01 (0.00-0.02)	F	D5c2
B658	M2	TuoJi_G2	71305516	47.9545	1736267	0.030276	0.0195	31201	3.14648	0.0716705	0.0115762	0.0683921	0.0114398	0.01 (0.00-0.02)	F	B4a1+16311
B659	M8	TuoJi_G2	62939050	47.1162	2402183	0.047089	0.0263	63798	3.93083	0.0602062	0.0092869	0.0555312	0.00861643	0.01 (0.00-0.02)	F	B4b1c
B660	M12	TuoJi_lc	64522408	46.1201	104458	0.002051	0.0011	2792	0.383125	0.0580324	0.0112067	0.0616505	0.00909686	0.01 (0.00-0.02)	-	-
B661	M6	TuoJi_lc	66137660	53.0378	479503	0.008619	0.006	8492	12.9758	0.0431337	0.00771111	0.0412968	0.00769686	0.01 (0.00-0.02)	F	D4b1a
B662	M17	TuoJi_lc	52560034	44.9928	39074	0.000936	0.0003	984	3.71097	0.068323	0.0158411	0.0659509	0.0146737	0.01 (0.00-0.02)	-	D5b1

## Sheet: Table S7
Table S7. Genetic affinities between the TuoJi populations in our study and other published world-wide populations.
Pop1	Pop2	Pop3	F3	SE	Z		Pop1	Pop2	Pop3	F3	SE	Z
TuoJi_G1	TuoJi_G2	Mbuti.DG	0.317358	0.013914	22.809		TuoJi_G2	TuoJi_G1	Mbuti.DG	0.317358	0.013914	22.809
TuoJi_G1	Miaozigou_MN	Mbuti.DG	0.313934	0.007589	41.368		TuoJi_G2	Boshan	Mbuti.DG	0.311802	0.004922	63.346
TuoJi_G1	Taiwan_Gongguan	Mbuti.DG	0.312899	0.005536	56.523		TuoJi_G2	She.DG	Mbuti.DG	0.311669	0.004218	73.899
TuoJi_G1	CD_Yixi	Mbuti.DG	0.31285	0.004309	72.608		TuoJi_G2	DWK_Beiqian	Mbuti.DG	0.311515	0.004139	75.271
TuoJi_G1	Boshan	Mbuti.DG	0.312457	0.005058	61.779		TuoJi_G2	CD_Tonglin	Mbuti.DG	0.311385	0.004179	74.504
TuoJi_G1	SD_DWK_SEA	Mbuti.DG	0.312217	0.005088	61.359		TuoJi_G2	Miao.DG	Mbuti.DG	0.310771	0.004152	74.856
TuoJi_G1	WLR_BA	Mbuti.DG	0.311483	0.005844	53.296		TuoJi_G2	CD_Xinzhi	Mbuti.DG	0.310371	0.004383	70.806
TuoJi_G1	LS_YellowRiver	Mbuti.DG	0.31135	0.00427	72.91		TuoJi_G2	Ami.DG	Mbuti.DG	0.310207	0.004143	74.869
TuoJi_G1	CD_Tonglin	Mbuti.DG	0.311243	0.004212	73.903		TuoJi_G2	LS_Yinjiacheng	Mbuti.DG	0.310117	0.004688	66.149
TuoJi_G1	AR_EN	Mbuti.DG	0.310678	0.007456	41.667		TuoJi_G2	Wutai_LS	Mbuti.DG	0.309992	0.004405	70.367
TuoJi_G1	SD_DWK_YR	Mbuti.DG	0.310635	0.004157	74.735		TuoJi_G2	YR_LN	Mbuti.DG	0.309726	0.004216	73.458
TuoJi_G1	YR_LBIA	Mbuti.DG	0.310609	0.004239	73.269		TuoJi_G2	LS_Chengziya	Mbuti.DG	0.309684	0.004522	68.477
TuoJi_G1	Shimao_LN	Mbuti.DG	0.310543	0.004525	68.622		TuoJi_G2	WLR_BA	Mbuti.DG	0.309625	0.005612	55.173
TuoJi_G1	Wutai_LS	Mbuti.DG	0.310226	0.004486	69.161		TuoJi_G2	Bianbian	Mbuti.DG	0.309601	0.005412	57.206
TuoJi_G1	LS_Yinjiacheng	Mbuti.DG	0.310116	0.004548	68.188		TuoJi_G2	WLR_LN	Mbuti.DG	0.309483	0.004653	66.514
TuoJi_G1	CD_Liujiazhuang	Mbuti.DG	0.310101	0.004189	74.028		TuoJi_G2	Shandong_2k	Mbuti.DG	0.309443	0.004279	72.324
TuoJi_G1	YS_YellowRiver	Mbuti.DG	0.309895	0.00437	70.913		TuoJi_G2	SD_DWK_YR	Mbuti.DG	0.309333	0.00408	75.808
TuoJi_G1	Bianbian	Mbuti.DG	0.309744	0.005726	54.094		TuoJi_G2	Atayal.DG	Mbuti.DG	0.309046	0.004305	71.787
TuoJi_G1	WLR_MN	Mbuti.DG	0.309257	0.004608	67.117		TuoJi_G2	Tujia.DG	Mbuti.DG	0.308864	0.004141	74.591
TuoJi_G1	LS_Chengziya	Mbuti.DG	0.309137	0.004591	67.334		TuoJi_G2	Han.DG	Mbuti.DG	0.308393	0.003972	77.64
TuoJi_G1	Shandong_2k	Mbuti.DG	0.308651	0.00429	71.949		TuoJi_G2	SD_DWK_SEA	Mbuti.DG	0.308216	0.005081	60.659
TuoJi_G1	WLR_LN	Mbuti.DG	0.308357	0.004828	63.875		TuoJi_G2	Taiwan_Gongguan	Mbuti.DG	0.308187	0.005596	55.076
TuoJi_G1	DWK_Beiqian	Mbuti.DG	0.308304	0.004312	71.502		TuoJi_G2	Shimao_LN	Mbuti.DG	0.308119	0.004485	68.7
TuoJi_G1	Liulin_MDWK	Mbuti.DG	0.308227	0.004577	67.338		TuoJi_G2	YR_LBIA	Mbuti.DG	0.307976	0.003986	77.274
TuoJi_G1	CD_Xinzhi	Mbuti.DG	0.30811	0.004374	70.433		TuoJi_G2	AR_Xianbei_IA	Mbuti.DG	0.30786	0.007219	42.643
TuoJi_G1	Tujia.DG	Mbuti.DG	0.308053	0.004267	72.199		TuoJi_G2	Shandong_3k	Mbuti.DG	0.307769	0.004269	72.09
TuoJi_G1	Upper_YR_IA	Mbuti.DG	0.307915	0.004491	68.569		TuoJi_G2	YS_YellowRiver	Mbuti.DG	0.307486	0.00431	71.348
TuoJi_G1	HMMH_MN	Mbuti.DG	0.307853	0.005823	52.869		TuoJi_G2	Layi	Mbuti.DG	0.307453	0.009631	31.924
TuoJi_G1	Shandong_3k	Mbuti.DG	0.307557	0.004219	72.9		TuoJi_G2	Liulin_MDWK	Mbuti.DG	0.307214	0.004561	67.356
TuoJi_G1	GaoShan	Mbuti.DG	0.307521	0.005965	51.552		TuoJi_G2	Japanese.DG	Mbuti.DG	0.307188	0.003972	77.333
TuoJi_G1	Han.DG	Mbuti.DG	0.307479	0.004037	76.161		TuoJi_G2	CD_Yixi	Mbuti.DG	0.306694	0.004209	72.874
TuoJi_G1	HaiMenKou	Mbuti.DG	0.307415	0.006441	47.726		TuoJi_G2	Kinh.DG	Mbuti.DG	0.306679	0.004107	74.675
TuoJi_G1	CD_Houli	Mbuti.DG	0.307383	0.006539	47.006		TuoJi_G2	Xiaojinshan	Mbuti.DG	0.306331	0.005416	56.556
TuoJi_G1	Upper_YR_LN	Mbuti.DG	0.306447	0.004288	71.463		TuoJi_G2	WLR_MN	Mbuti.DG	0.30628	0.004406	69.52
TuoJi_G1	Miao.DG	Mbuti.DG	0.306279	0.004147	73.855		TuoJi_G2	Upper_YR_IA	Mbuti.DG	0.306264	0.004425	69.21
TuoJi_G1	Yi.DG	Mbuti.DG	0.306051	0.004148	73.788		TuoJi_G2	CD_Xichen	Mbuti.DG	0.306104	0.006082	50.33
TuoJi_G1	Taiwan_Hanben	Mbuti.DG	0.305668	0.003966	77.066		TuoJi_G2	Taiwan_Hanben	Mbuti.DG	0.305693	0.003945	77.484
TuoJi_G1	Boisman_MN	Mbuti.DG	0.305586	0.004312	70.869		TuoJi_G2	Dai.DG	Mbuti.DG	0.305173	0.003935	77.546
TuoJi_G1	Naxi.DG	Mbuti.DG	0.304945	0.004152	73.438		TuoJi_G2	Naxi.DG	Mbuti.DG	0.30512	0.003987	76.525
TuoJi_G1	Hezhen.DG	Mbuti.DG	0.304602	0.00423	72.017		TuoJi_G2	Upper_YR_LN	Mbuti.DG	0.305102	0.004092	74.554
TuoJi_G1	ARpost9K	Mbuti.DG	0.304571	0.004567	66.696		TuoJi_G2	Xiaogao	Mbuti.DG	0.304657	0.004971	61.29
TuoJi_G1	She.DG	Mbuti.DG	0.304422	0.004282	71.089		TuoJi_G2	Yi.DG	Mbuti.DG	0.304564	0.00404	75.383
TuoJi_G1	DWK_Fujia	Mbuti.DG	0.304258	0.010496	28.989		TuoJi_G2	Miaozigou_MN	Mbuti.DG	0.304408	0.007449	40.868
TuoJi_G1	DevilsCave_N	Mbuti.DG	0.304053	0.004472	67.995		TuoJi_G2	DWK_Gangshang	Mbuti.DG	0.304355	0.006193	49.149
TuoJi_G1	Ami.DG	Mbuti.DG	0.30405	0.004223	71.994		TuoJi_G2	CD_Liujiazhuang	Mbuti.DG	0.304194	0.004108	74.046
TuoJi_G1	Xiaogao	Mbuti.DG	0.303776	0.005088	59.707		TuoJi_G2	WLR_BA_o	Mbuti.DG	0.303993	0.005213	58.312
TuoJi_G1	Mongolia_N_North	Mbuti.DG	0.303428	0.004151	73.098		TuoJi_G2	Cis_Baikal_8.8k	Mbuti.DG	0.303859	0.004952	61.359
TuoJi_G1	Japanese.DG	Mbuti.DG	0.303301	0.004041	75.05		TuoJi_G2	Ulchi.DG	Mbuti.DG	0.302668	0.00409	73.995
TuoJi_G1	Mongolia_N_East	Mbuti.DG	0.303291	0.004554	66.596		TuoJi_G2	Tanshishan	Mbuti.DG	0.302126	0.006558	46.072
TuoJi_G1	WLR_BA_o	Mbuti.DG	0.303252	0.005537	54.763		TuoJi_G2	Hezhen.DG	Mbuti.DG	0.301987	0.004156	72.669
TuoJi_G1	Kinh.DG	Mbuti.DG	0.303179	0.004237	71.554		TuoJi_G2	Daur.DG	Mbuti.DG	0.30195	0.004428	68.197
TuoJi_G1	Oroqen.DG	Mbuti.DG	0.303111	0.004282	70.791		TuoJi_G2	Ulaanzuukh_SlabGrave	Mbuti.DG	0.30136	0.003965	75.997
TuoJi_G1	Atayal.DG	Mbuti.DG	0.303096	0.004477	67.707		TuoJi_G2	Xibo.DG	Mbuti.DG	0.301267	0.004115	73.209
TuoJi_G1	AR_Xianbei_IA	Mbuti.DG	0.302995	0.006953	43.578		TuoJi_G2	Oroqen.DG	Mbuti.DG	0.300807	0.004057	74.141
TuoJi_G1	SEA_GR6	Mbuti.DG	0.302807	0.006417	47.188		TuoJi_G2	CD_Houli	Mbuti.DG	0.300373	0.006865	43.751
TuoJi_G1	Xibo.DG	Mbuti.DG	0.302685	0.004229	71.571		TuoJi_G2	Boisman_MN	Mbuti.DG	0.300341	0.004081	73.602
TuoJi_G1	Ulchi.DG	Mbuti.DG	0.302627	0.004288	70.58		TuoJi_G2	DevilsCave_N	Mbuti.DG	0.300218	0.004256	70.543
TuoJi_G1	CD_Xichen	Mbuti.DG	0.301498	0.006138	49.121		TuoJi_G2	HMMH_MN	Mbuti.DG	0.300085	0.00549	54.664
TuoJi_G1	Trans_Baikal_post8.5k	Mbuti.DG	0.301469	0.004163	72.417		TuoJi_G2	Trans_Baikal_post8.5k	Mbuti.DG	0.299297	0.00408	73.355
TuoJi_G1	Lahu.DG	Mbuti.DG	0.301224	0.004299	70.064		TuoJi_G2	Lahu.DG	Mbuti.DG	0.299248	0.003879	77.141
TuoJi_G1	Ulaanzuukh_SlabGrave	Mbuti.DG	0.301151	0.003958	76.095		TuoJi_G2	ARpost9K	Mbuti.DG	0.298756	0.004559	65.529
TuoJi_G1	Daur.DG	Mbuti.DG	0.300976	0.004539	66.313		TuoJi_G2	Tu.DG	Mbuti.DG	0.298737	0.003994	74.795
TuoJi_G1	AR19K	Mbuti.DG	0.300506	0.005438	55.26		TuoJi_G2	AR_EN	Mbuti.DG	0.298347	0.006836	43.644
TuoJi_G1	Dai.DG	Mbuti.DG	0.300236	0.004009	74.885		TuoJi_G2	SEA_GR6	Mbuti.DG	0.298278	0.006361	46.888
TuoJi_G1	Mebrak	Mbuti.DG	0.299931	0.004168	71.952		TuoJi_G2	Thai.DG	Mbuti.DG	0.298278	0.004127	72.283
TuoJi_G1	DWK_Gangshang	Mbuti.DG	0.299701	0.006304	47.539		TuoJi_G2	Mongolia_N_East	Mbuti.DG	0.298049	0.004712	63.258
TuoJi_G1	Shenxian	Mbuti.DG	0.299611	0.005769	51.937		TuoJi_G2	HaiMenKou	Mbuti.DG	0.297745	0.006426	46.331
TuoJi_G1	Suila	Mbuti.DG	0.299293	0.005499	54.427		TuoJi_G2	Yumin	Mbuti.DG	0.297629	0.005135	57.956
TuoJi_G1	Sherpa.DG	Mbuti.DG	0.299115	0.004188	71.421		TuoJi_G2	DWK_Fujia	Mbuti.DG	0.297292	0.010398	28.59
TuoJi_G1	Tu.DG	Mbuti.DG	0.298897	0.004039	74.003		TuoJi_G2	LaCen	Mbuti.DG	0.297058	0.004996	59.46
TuoJi_G1	Lubrak	Mbuti.DG	0.298598	0.005252	56.855		TuoJi_G2	Mebrak	Mbuti.DG	0.29692	0.003994	74.338
TuoJi_G1	Chokhopani	Mbuti.DG	0.298464	0.0043	69.417		TuoJi_G2	GaoShan	Mbuti.DG	0.296739	0.005697	52.085
TuoJi_G1	AR14K	Mbuti.DG	0.298203	0.00552	54.023		TuoJi_G2	Mongolia_N_North	Mbuti.DG	0.296352	0.004082	72.597
TuoJi_G1	AR13-10K	Mbuti.DG	0.297354	0.005677	52.378		TuoJi_G2	AR14K	Mbuti.DG	0.296346	0.005662	52.341
TuoJi_G1	LaCen	Mbuti.DG	0.297153	0.005135	57.869		TuoJi_G2	Sherpa.DG	Mbuti.DG	0.296337	0.004001	74.06
TuoJi_G1	Cis_Baikal_8.8k	Mbuti.DG	0.296781	0.005152	57.61		TuoJi_G2	Tibetan.DG	Mbuti.DG	0.295861	0.003979	74.362
TuoJi_G1	Chamdo2.8k_1	Mbuti.DG	0.296148	0.005986	49.476		TuoJi_G2	Shenxian	Mbuti.DG	0.29584	0.005674	52.14
TuoJi_G1	SEA_GR4	Mbuti.DG	0.296126	0.005597	52.91		TuoJi_G2	Lubrak	Mbuti.DG	0.295836	0.004957	59.686
TuoJi_G1	Yumin	Mbuti.DG	0.295987	0.004969	59.57		TuoJi_G2	Baikal_EN	Mbuti.DG	0.29565	0.003927	75.294
TuoJi_G1	Xiaojinshan	Mbuti.DG	0.295841	0.005604	52.794		TuoJi_G2	Qihe	Mbuti.DG	0.295602	0.007153	41.326
TuoJi_G1	Liangdao2	Mbuti.DG	0.295401	0.005304	55.696		TuoJi_G2	Xitoucun	Mbuti.DG	0.295008	0.005449	54.136
TuoJi_G1	Baikal_EN	Mbuti.DG	0.295038	0.003931	75.049		TuoJi_G2	Yakutia_Lena_post4.8k	Mbuti.DG	0.294995	0.003999	73.766
TuoJi_G1	Layi	Mbuti.DG	0.294887	0.008842	33.351		TuoJi_G2	AR19K	Mbuti.DG	0.29499	0.00554	53.248
TuoJi_G1	Yakutia_Lena_post4.8k	Mbuti.DG	0.294824	0.004077	72.321		TuoJi_G2	Chokhopani	Mbuti.DG	0.294226	0.004092	71.903
TuoJi_G1	Eskimo_Chaplin.DG	Mbuti.DG	0.29461	0.004615	63.833		TuoJi_G2	Yakut.DG	Mbuti.DG	0.293351	0.004091	71.715
TuoJi_G1	Tibetan.DG	Mbuti.DG	0.294188	0.004131	71.221		TuoJi_G2	Chamdo2.8k_1	Mbuti.DG	0.292382	0.00602	48.567
TuoJi_G1	Xitoucun	Mbuti.DG	0.293967	0.00543	54.142		TuoJi_G2	AR13-10K	Mbuti.DG	0.291645	0.005622	51.874
TuoJi_G1	Zongri5.1k	Mbuti.DG	0.293966	0.005223	56.281		TuoJi_G2	SEA_GR2	Mbuti.DG	0.291491	0.004344	67.104
TuoJi_G1	Qihe	Mbuti.DG	0.293878	0.007331	40.085		TuoJi_G2	SEA_GR4	Mbuti.DG	0.291336	0.00599	48.635
TuoJi_G1	Yakut.DG	Mbuti.DG	0.292751	0.004196	69.767		TuoJi_G2	Zongri5.1k	Mbuti.DG	0.291098	0.005198	56
TuoJi_G1	Qihe3	Mbuti.DG	0.292198	0.005772	50.621		TuoJi_G2	Eskimo_Naukan.DG	Mbuti.DG	0.290724	0.004099	70.92
TuoJi_G1	Thai.DG	Mbuti.DG	0.291715	0.004035	72.296		TuoJi_G2	Shannan3k	Mbuti.DG	0.290669	0.005967	48.715
TuoJi_G1	Tanshishan	Mbuti.DG	0.291207	0.006113	47.64		TuoJi_G2	Baikal_EBA	Mbuti.DG	0.290606	0.004156	69.919
TuoJi_G1	Shannan3k	Mbuti.DG	0.290862	0.006054	48.041		TuoJi_G2	Liangdao2	Mbuti.DG	0.290137	0.004884	59.4
TuoJi_G1	Cambodian.DG	Mbuti.DG	0.290633	0.004145	70.115		TuoJi_G2	Suila	Mbuti.DG	0.289571	0.005649	51.261
TuoJi_G1	Eskimo_Naukan.DG	Mbuti.DG	0.289222	0.004214	68.633		TuoJi_G2	Eskimo_Chaplin.DG	Mbuti.DG	0.289188	0.00442	65.431
TuoJi_G1	SEA_GR2	Mbuti.DG	0.289185	0.004516	64.03		TuoJi_G2	Liangdao1	Mbuti.DG	0.288891	0.006786	42.573
TuoJi_G1	Eskimo_Sireniki.DG	Mbuti.DG	0.289002	0.004163	69.42		TuoJi_G2	Dushan	Mbuti.DG	0.28873	0.006027	47.907
TuoJi_G1	Trans_Baikal_8.5k	Mbuti.DG	0.287844	0.005419	53.114		TuoJi_G2	Cis_Baikal_post6.1k	Mbuti.DG	0.288282	0.003864	74.615
TuoJi_G1	Cis_Baikal_post6.1k	Mbuti.DG	0.28722	0.004011	71.617		TuoJi_G2	Eskimo_Sireniki.DG	Mbuti.DG	0.288037	0.004093	70.367
TuoJi_G1	Baikal_EBA	Mbuti.DG	0.287026	0.004442	64.615		TuoJi_G2	Cambodian.DG	Mbuti.DG	0.287736	0.003935	73.127
TuoJi_G1	Liangdao1	Mbuti.DG	0.285215	0.006729	42.387		TuoJi_G2	Yakutia_Lena_post6.8k	Mbuti.DG	0.287257	0.006208	46.275
TuoJi_G1	Kolyma_M	Mbuti.DG	0.284478	0.004826	58.944		TuoJi_G2	Trans_Baikal_8.5k	Mbuti.DG	0.286728	0.005216	54.97
TuoJi_G1	Japan_Jomon	Mbuti.DG	0.28423	0.004703	60.437		TuoJi_G2	Qihe3	Mbuti.DG	0.286485	0.005745	49.869
TuoJi_G1	Yakutia_Lena_post6.8k	Mbuti.DG	0.283571	0.00692	40.979		TuoJi_G2	UKY	Mbuti.DG	0.282189	0.00581	48.573
TuoJi_G1	SEA_GR5	Mbuti.DG	0.283353	0.011446	24.756		TuoJi_G2	Kolyma_M	Mbuti.DG	0.282135	0.004891	57.683
TuoJi_G1	Dushan	Mbuti.DG	0.281947	0.005487	51.387		TuoJi_G2	Suogang	Mbuti.DG	0.281551	0.014146	19.903
TuoJi_G1	Surui.DG	Mbuti.DG	0.281832	0.004378	64.371		TuoJi_G2	Surui.DG	Mbuti.DG	0.280688	0.004188	67.021
TuoJi_G1	UKY	Mbuti.DG	0.280297	0.005868	47.769		TuoJi_G2	SEA_GR5	Mbuti.DG	0.280585	0.011869	23.639
TuoJi_G1	Altai_7500BP	Mbuti.DG	0.278693	0.005732	48.624		TuoJi_G2	Japan_Jomon	Mbuti.DG	0.280507	0.004662	60.168
TuoJi_G1	Jomon_Ikawazu_2700BP	Mbuti.DG	0.278274	0.005455	51.013		TuoJi_G2	Jomon_Ikawazu_2700BP	Mbuti.DG	0.280022	0.005082	55.102
TuoJi_G1	Baojianshan	Mbuti.DG	0.274411	0.005209	52.682		TuoJi_G2	Baojianshan	Mbuti.DG	0.27939	0.005527	50.546
TuoJi_G1	USR1	Mbuti.DG	0.274118	0.004741	57.822		TuoJi_G2	Altai_5500BP	Mbuti.DG	0.278031	0.005277	52.684
TuoJi_G1	Suogang	Mbuti.DG	0.273727	0.013286	20.603		TuoJi_G2	USR1	Mbuti.DG	0.277026	0.0045	61.562
TuoJi_G1	Altai_5500BP	Mbuti.DG	0.272557	0.005517	49.406		TuoJi_G2	Altai_6500BP	Mbuti.DG	0.271808	0.006698	40.58
TuoJi_G1	Altai_6500BP	Mbuti.DG	0.27015	0.006732	40.129		TuoJi_G2	Longlin	Mbuti.DG	0.271029	0.008675	31.241
TuoJi_G1	Longlin	Mbuti.DG	0.264251	0.008549	30.91		TuoJi_G2	Altai_7500BP	Mbuti.DG	0.266024	0.005468	48.649
TuoJi_G1	Okunevo_EMBA	Mbuti.DG	0.26126	0.003838	68.067		TuoJi_G2	Kanai_MBA	Mbuti.DG	0.262293	0.010351	25.34
TuoJi_G1	Kanai_MBA	Mbuti.DG	0.260142	0.010541	24.68		TuoJi_G2	Okunevo_EMBA	Mbuti.DG	0.261299	0.00377	69.315
TuoJi_G1	Tianyuan	Mbuti.DG	0.25686	0.00503	51.064		TuoJi_G2	Tarim_EMBA1	Mbuti.DG	0.254371	0.004156	61.212
TuoJi_G1	Tarim_EMBA1	Mbuti.DG	0.252737	0.004226	59.803		TuoJi_G2	Tianyuan	Mbuti.DG	0.254203	0.005036	50.478
TuoJi_G1	Botai_CA	Mbuti.DG	0.251634	0.00412	61.083		TuoJi_G2	Botai_CA	Mbuti.DG	0.249484	0.004037	61.806
TuoJi_G1	Saka_TianShan_600BCE	Mbuti.DG	0.251078	0.003955	63.48		TuoJi_G2	West_Siberia_N	Mbuti.DG	0.247457	0.004607	53.716
TuoJi_G1	Saami.DG	Mbuti.DG	0.249989	0.004004	62.438		TuoJi_G2	Saka_TianShan_600BCE	Mbuti.DG	0.247103	0.003853	64.137
TuoJi_G1	Dali_EBA	Mbuti.DG	0.247506	0.005249	47.157		TuoJi_G2	Saami.DG	Mbuti.DG	0.245985	0.003851	63.877
TuoJi_G1	West_Siberia_N	Mbuti.DG	0.247489	0.004515	54.82		TuoJi_G2	Saka_TianShan_400BCE	Mbuti.DG	0.244971	0.004378	55.951
TuoJi_G1	Papuan.DG	Mbuti.DG	0.246485	0.003986	61.831		TuoJi_G2	Papuan.DG	Mbuti.DG	0.24318	0.003882	62.644
TuoJi_G1	SEA_GR1	Mbuti.DG	0.244747	0.013624	17.964		TuoJi_G2	Tagar	Mbuti.DG	0.239911	0.003676	65.271
TuoJi_G1	TianShanSaka	Mbuti.DG	0.241314	0.003885	62.111		TuoJi_G2	Dali_EBA	Mbuti.DG	0.239696	0.005174	46.323
TuoJi_G1	EHG	Mbuti.DG	0.240872	0.006319	38.122		TuoJi_G2	TianShanSaka	Mbuti.DG	0.239641	0.003789	63.251
TuoJi_G1	Tagar	Mbuti.DG	0.240015	0.003816	62.893		TuoJi_G2	Yana_UP	Mbuti.DG	0.235436	0.004163	56.558
TuoJi_G1	Saka_TianShan_400BCE	Mbuti.DG	0.239383	0.004237	56.495		TuoJi_G2	MA1_HG.SG	Mbuti.DG	0.232434	0.005106	45.519
TuoJi_G1	MA1_HG.SG	Mbuti.DG	0.235218	0.005237	44.915		TuoJi_G2	Afanasievo	Mbuti.DG	0.231835	0.00352	65.856
TuoJi_G1	Poltavka	Mbuti.DG	0.234632	0.003905	60.083		TuoJi_G2	SEA_GR1	Mbuti.DG	0.23149	0.012795	18.092
TuoJi_G1	Yana_UP	Mbuti.DG	0.234562	0.004129	56.813		TuoJi_G2	WHG	Mbuti.DG	0.230517	0.00393	58.658
TuoJi_G1	Iron_Gates_EN	Mbuti.DG	0.231399	0.005905	39.185		TuoJi_G2	Andronovo.SG	Mbuti.DG	0.230297	0.003877	59.4
TuoJi_G1	WHG	Mbuti.DG	0.231148	0.003813	60.615		TuoJi_G2	EHG	Mbuti.DG	0.230128	0.006109	37.669
TuoJi_G1	Afanasievo	Mbuti.DG	0.230296	0.003597	64.028		TuoJi_G2	Krasnoyarsk_MLBA	Mbuti.DG	0.229259	0.003607	63.564
TuoJi_G1	Srubnaya	Mbuti.DG	0.229632	0.003777	60.801		TuoJi_G2	Yamnaya_Samara	Mbuti.DG	0.229162	0.003602	63.62
TuoJi_G1	Yamnaya_Samara	Mbuti.DG	0.229309	0.003671	62.459		TuoJi_G2	Maitan_MLBA_Alakul	Mbuti.DG	0.228655	0.003638	62.851
TuoJi_G1	Sintashta_MLBA	Mbuti.DG	0.229222	0.003487	65.738		TuoJi_G2	Sintashta_MLBA	Mbuti.DG	0.227744	0.003558	64.009
TuoJi_G1	Andronovo.SG	Mbuti.DG	0.228239	0.003812	59.875		TuoJi_G2	Poltavka	Mbuti.DG	0.227382	0.003932	57.825
TuoJi_G1	Krasnoyarsk_MLBA	Mbuti.DG	0.227919	0.003635	62.702		TuoJi_G2	Srubnaya	Mbuti.DG	0.226457	0.003689	61.38
TuoJi_G1	Maitan_MLBA_Alakul	Mbuti.DG	0.227842	0.003669	62.102		TuoJi_G2	BMAC	Mbuti.DG	0.225684	0.003451	65.4
TuoJi_G1	Petrovka	Mbuti.DG	0.2278	0.00714	31.903		TuoJi_G2	Iron_Gates_EN	Mbuti.DG	0.225374	0.005797	38.88
TuoJi_G1	Globular_Amphora	Mbuti.DG	0.227262	0.004478	50.75		TuoJi_G2	Petrovka	Mbuti.DG	0.223581	0.00682	32.784
TuoJi_G1	AfontovaGora3	Mbuti.DG	0.227163	0.007661	29.65		TuoJi_G2	Villabruna	Mbuti.DG	0.223371	0.004748	47.047
TuoJi_G1	BMAC	Mbuti.DG	0.224435	0.003419	65.636		TuoJi_G2	Iberia_EN	Mbuti.DG	0.222666	0.003885	57.309
TuoJi_G1	Villabruna	Mbuti.DG	0.223767	0.004749	47.123		TuoJi_G2	AfontovaGora3	Mbuti.DG	0.221738	0.007556	29.346
TuoJi_G1	Iberia_EN	Mbuti.DG	0.223461	0.004094	54.576		TuoJi_G2	LBK_EN	Mbuti.DG	0.221037	0.003545	62.345
TuoJi_G1	LBK_EN	Mbuti.DG	0.223026	0.003539	63.022		TuoJi_G2	Anatolia_Neolithic	Mbuti.DG	0.220097	0.003507	62.752
TuoJi_G1	Anatolia_Neolithic	Mbuti.DG	0.221769	0.003498	63.403		TuoJi_G2	Globular_Amphora	Mbuti.DG	0.217948	0.004495	48.488
TuoJi_G1	Israel_Natufian	Mbuti.DG	0.215236	0.005517	39.01		TuoJi_G2	Israel_Natufian	Mbuti.DG	0.212545	0.00544	39.072

## Sheet: Table S8
Table S8. QpAdm modeling of the TuoJi populations in our study. We used the following populations as the outgroup: Mbuti, Natufian, Onge, Iran_N, Villabruna, Mixe, Ami, Nganasan, and Itelmen. Models with P-value >0.05 provide an adequate model fit and the representative models are highlighted in red.
One-way models				Two-way models
Target	Ref	Pval		Target	Refs1	Refs2	Pval	C1	C2	SE1	SE2		Target	Refs1	Refs2	Pval	C1	C2	SE1	SE2
TuoJi_G1	SD_DWK_YR	0.862802		TuoJi_G1	Boshan	LS_YellowRiver	0.979375	-1.469	2.469	1.956	1.956		TuoJi_G2	Xiaojingshan	LS_YellowRiver	0.943422	-0.758	1.758	0.515	0.515
TuoJi_G1	SD_DWK_SEA	0.84326		TuoJi_G1	DWK_Gangshang	Liangdao1	0.972522	1.789	-0.789	0.544	0.544		TuoJi_G2	DWK_Beiqian	LS_YellowRiver	0.819225	-0.637	1.637	0.447	0.447
TuoJi_G1	LS_YellowRiver	0.667184		TuoJi_G1	LS_YellowRiver	Xitoucun	0.960035	1.589	-0.589	0.443	0.443		TuoJi_G2	DWK_Fujia	Xitoucun	0.788235	0.802	0.198	0.101	0.101
TuoJi_G1	Boshan	0.444185		TuoJi_G1	Boshan	Qihe	0.947734	65.713	-64.713	134028	134028		TuoJi_G2	Bianbian	LS_YellowRiver	0.744948	-0.695	1.695	0.708	0.708
TuoJi_G1	Xiaogao	0.373418		TuoJi_G1	Xiaojingshan	LS_YellowRiver	0.943077	-3.053	4.053	9.765	9.765		TuoJi_G2	DWK_Fujia	LS_YellowRiver	0.641707	1.95	-0.95	2.154	2.154
TuoJi_G1	Xiaojingshan	0.350099		TuoJi_G1	Boshan	YS_YellowRiver	0.93159	32.492	-31.492	3250.92	3250.92		TuoJi_G2	Boshan	Qihe3	0.615886	2.459	-1.459	1.548	1.548
TuoJi_G1	DWK_Gangshang	0.345854		TuoJi_G1	DWK_Gangshang	Liangdao2	0.876921	1.476	-0.476	0.338	0.338		TuoJi_G2	DWK_Fujia	YS_YellowRiver	0.601448	1.194	-0.194	0.187	0.187
TuoJi_G1	DWK_Fujia	0.109851		TuoJi_G1	Xiaojingshan	Qihe	0.859443	2.951	-1.951	2.742	2.742		TuoJi_G2	DWK_Fujia	Qihe3	0.585973	1.154	-0.154	0.139	0.139
TuoJi_G1	Bianbian	0.0942554		TuoJi_G1	Bianbian	LS_YellowRiver	0.849083	-0.86	1.86	1.569	1.569		TuoJi_G2	LS_YellowRiver	Tanshishan	0.57629	0.524	0.476	0.404	0.404
TuoJi_G1	Qihe3	0.0936176		TuoJi_G1	DWK_Gangshang	Qihe	0.844484	2.104	-1.104	1.312	1.312		TuoJi_G2	Boshan	LS_YellowRiver	0.573438	-0.651	1.651	1.195	1.195
TuoJi_G1	WLR_MN	0.0721273		TuoJi_G1	Xiaojingshan	YS_YellowRiver	0.823593	2.902	-1.902	2.957	2.957		TuoJi_G2	DWK_Gangshang	LS_YellowRiver	0.532001	-0.52	1.52	0.945	0.945
TuoJi_G1	YS_YellowRiver	0.0642043		TuoJi_G1	DWK_Gangshang	Xitoucun	0.820349	1.505	-0.505	0.365	0.365		TuoJi_G2	DWK_Fujia	Tanshishan	0.530451	0.737	0.263	0.301	0.301
TuoJi_G1	DWK_Beiqian	0.0575651		TuoJi_G1	DWK_Beiqian	LS_YellowRiver	0.809949	-0.637	1.637	0.994	0.994		TuoJi_G2	LS_YellowRiver	Xitoucun	0.510627	0.777	0.223	0.253	0.253
TuoJi_G1	Qihe	0.00390821		TuoJi_G1	Boshan	Xitoucun	0.774805	2.569	-1.569	1.642	1.642		TuoJi_G2	Boshan	YS_YellowRiver	0.470444	2.888	-1.888	2.935	2.935
TuoJi_G1	Liangdao2	0.000165434		TuoJi_G1	DWK_Gangshang	Qihe3	0.766231	2.306	-1.306	2.646	2.646		TuoJi_G2	Bianbian	Liangdao1	0.450154	-0.973	1.973	1.213	1.213
TuoJi_G1	Liangdao1	2.39393e-05		TuoJi_G1	LS_YellowRiver	Tanshishan	0.750123	1.312	-0.312	0.521	0.521		TuoJi_G2	DWK_Fujia	Liangdao1	0.448407	0.839	0.161	0.218	0.218
TuoJi_G1	Yumin	2.18198e-05		TuoJi_G1	DWK_Gangshang	YS_YellowRiver	0.735208	2.083	-1.083	1.745	1.745		TuoJi_G2	Bianbian	Tanshishan	0.401785	-0.412	1.412	0.542	0.542
TuoJi_G2	SD_DWK_SEA	0.934017		TuoJi_G1	DWK_Fujia	LS_YellowRiver	0.717444	0.337	0.663	0.545	0.545		TuoJi_G2	DWK_Fujia	Liangdao2	0.38694	1.044	-0.044	0.203	0.203
TuoJi_G2	LS_YellowRiver	0.332517		TuoJi_G1	DWK_Gangshang	LS_YellowRiver	0.700549	-0.61	1.61	3.514	3.514		TuoJi_G2	DWK_Fujia	Qihe	0.373309	1.048	-0.048	0.207	0.207
TuoJi_G2	DWK_Fujia	0.272022		TuoJi_G1	DWK_Fujia	Liangdao2	0.688328	0.81	0.19	0.079	0.079		TuoJi_G2	Boshan	Xitoucun	0.334774	0.598	0.402	0.198	0.198
TuoJi_G2	Boshan	0.0852589		TuoJi_G1	Bianbian	Qihe3	0.686123	-139.662	140.662	97002.8	97002.8		TuoJi_G2	YS_YellowRiver	Tanshishan	0.320406	0.188	0.812	0.207	0.207
TuoJi_G2	DWK_Gangshang	0.075613		TuoJi_G1	DWK_Beiqian	Qihe	0.626733	15.108	-14.108	85	85		TuoJi_G2	Boshan	Tanshishan	0.26222	-0.355	1.355	1.554	1.554
TuoJi_G2	Liangdao1	0.0609151		TuoJi_G1	Boshan	Liangdao2	0.593846	1.895	-0.895	0.928	0.928		TuoJi_G2	DWK_Gangshang	Tanshishan	0.238138	-0.132	1.132	0.883	0.883
TuoJi_G2	Liangdao2	0.0119194		TuoJi_G1	Bianbian	Qihe	0.586163	4.837	-3.837	9.921	9.921		TuoJi_G2	Xiaojingshan	Tanshishan	0.2335	-0.045	1.045	0.232	0.232
TuoJi_G2	Bianbian	0.00367248		TuoJi_G1	Boshan	Liangdao1	0.574085	2.763	-1.763	2.683	2.683		TuoJi_G2	DWK_Beiqian	Tanshishan	0.232688	-0.039	1.039	0.214	0.214
TuoJi_G2	Qihe	0.00160662		TuoJi_G1	DWK_Fujia	Qihe3	0.574019	0.714	0.286	0.185	0.185		TuoJi_G2	YS_YellowRiver	Xitoucun	0.228656	0.465	0.535	0.135	0.135
TuoJi_G2	YS_YellowRiver	0.00150505		TuoJi_G1	Boshan	Tanshishan	0.489042	2.582	-1.582	2.494	2.494		TuoJi_G2	Boshan	Liangdao2	0.188057	1.938	-0.938	2.357	2.357
TuoJi_G2	SD_DWK_YR	0.000415921		TuoJi_G1	DWK_Beiqian	YS_YellowRiver	0.475685	20.014	-19.014	253.655	253.655		TuoJi_G2	Bianbian	Qihe3	0.184033	2.811	-1.811	1.964	1.964
TuoJi_G2	Xiaogao	0.000255033		TuoJi_G1	Xiaojingshan	Liangdao1	0.469076	1.481	-0.481	0.522	0.522		TuoJi_G2	Bianbian	Qihe	0.181061	-6.424	7.424	29.254	29.254
TuoJi_G2	DWK_Beiqian	9.81859e-06		TuoJi_G1	DWK_Gangshang	Tanshishan	0.466246	1.254	-0.254	0.354	0.354		TuoJi_G2	Boshan	Qihe	0.161294	1.595	-0.595	1.373	1.373
TuoJi_G2	WLR_MN	5.63257e-06		TuoJi_G1	DWK_Fujia	Tanshishan	0.46323	0.773	0.227	0.114	0.114		TuoJi_G2	Xiaojingshan	YS_YellowRiver	0.155156	-3.268	4.268	6.142	6.142
TuoJi_G2	Qihe3	2.38826e-06		TuoJi_G1	Boshan	Qihe3	0.442359	17.252	-16.252	13057.3	13057.3		TuoJi_G2	Bianbian	Liangdao2	0.108327	22.278	-21.278	5130.48	5130.48
TuoJi_G2	Xiaojingshan	1.39733e-06		TuoJi_G1	DWK_Fujia	Liangdao1	0.418314	0.8	0.2	0.101	0.101		TuoJi_G2	DWK_Gangshang	Liangdao1	0.0821791	-0.402	1.402	1.89	1.89
TuoJi_G2	Yumin	1.10995e-11		TuoJi_G1	Bianbian	YS_YellowRiver	0.409802	17.834	-16.834	10226.8	10226.8		TuoJi_G2	DWK_Beiqian	Liangdao1	0.0811216	-0.132	1.132	0.313	0.313
				TuoJi_G1	YS_YellowRiver	Xitoucun	0.400745	2.253	-1.253	1.149	1.149		TuoJi_G2	Xiaojingshan	Liangdao1	0.0795143	-0.116	1.116	0.262	0.262
				TuoJi_G1	Xiaojingshan	Xitoucun	0.398873	1.264	-0.264	0.269	0.269		TuoJi_G2	Boshan	Liangdao1	0.0705942	-0.095	1.095	37.748	37.748
				TuoJi_G1	Xiaojingshan	Qihe3	0.390194	1.638	-0.638	1.511	1.511		TuoJi_G2	DWK_Gangshang	Liangdao2	0.0634698	0.588	0.412	0.226	0.226
				TuoJi_G1	Xiaojingshan	Liangdao2	0.353958	1.194	-0.194	0.262	0.262		TuoJi_G2	DWK_Gangshang	Xitoucun	0.0508867	0.566	0.434	0.238	0.238
				TuoJi_G1	DWK_Fujia	YS_YellowRiver	0.341358	0.754	0.246	0.219	0.219		TuoJi_G2	Bianbian	YS_YellowRiver	0.0498991	18.617	-17.617	8495.68	8495.68
				TuoJi_G1	Xiaojingshan	Tanshishan	0.288363	1.12	-0.12	0.339	0.339		TuoJi_G2	DWK_Beiqian	Xitoucun	0.048602	0.388	0.612	0.139	0.139
				TuoJi_G1	DWK_Fujia	Xitoucun	0.272997	0.862	0.138	0.102	0.102		TuoJi_G2	DWK_Beiqian	YS_YellowRiver	0.0334893	-2.199	3.199	3.118	3.118
				TuoJi_G1	Bianbian	Liangdao1	0.260587	1.683	-0.683	0.943	0.943		TuoJi_G2	Xiaojingshan	Xitoucun	0.0162759	0.338	0.662	0.162	0.162
				TuoJi_G1	Bianbian	Xitoucun	0.207963	1.438	-0.438	0.577	0.577		TuoJi_G2	DWK_Gangshang	Qihe	0.014854	2.224	-1.224	4.973	4.973
				TuoJi_G1	Bianbian	Liangdao2	0.203759	1.427	-0.427	0.771	0.771		TuoJi_G2	Bianbian	Xitoucun	0.0106427	0.529	0.471	0.599	0.599
				TuoJi_G1	Bianbian	Tanshishan	0.180406	1.522	-0.522	1.038	1.038		TuoJi_G2	DWK_Gangshang	Qihe3	0.00770548	0.951	0.049	0.265	0.265
				TuoJi_G1	DWK_Fujia	Qihe	0.167595	0.876	0.124	0.258	0.258		TuoJi_G2	DWK_Beiqian	Liangdao2	0.00761706	0.231	0.769	0.338	0.338
				TuoJi_G1	DWK_Beiqian	Xitoucun	0.1302	1.802	-0.802	0.638	0.638		TuoJi_G2	Xiaojingshan	Liangdao2	0.00555868	-0.014	1.014	0.963	0.963
				TuoJi_G1	DWK_Beiqian	Qihe3	0.129303	0.022	0.978	1.407	1.407		TuoJi_G2	Xiaojingshan	Qihe	0.0049106	-0.562	1.562	0.571	0.571
				TuoJi_G1	YS_YellowRiver	Tanshishan	0.0722749	1.385	-0.385	0.894	0.894		TuoJi_G2	DWK_Gangshang	YS_YellowRiver	0.00393069	0.376	0.624	415.432	415.432
				TuoJi_G1	DWK_Beiqian	Liangdao1	0.0343201	1.506	-0.506	0.992	0.992		TuoJi_G2	DWK_Beiqian	Qihe	0.00349347	-0.73	1.73	1.214	1.214
				TuoJi_G1	DWK_Beiqian	Tanshishan	0.0246718	0.81	0.19	0.503	0.503		TuoJi_G2	DWK_Beiqian	Qihe3	0.00112393	15.424	-14.424	175.615	175.615
				TuoJi_G1	DWK_Beiqian	Liangdao2	0.0219845	0.97	0.03	0.43	0.43		TuoJi_G2	Xiaojingshan	Qihe3	0.000870092	6.747	-5.747	22.992	22.992

## Sheet: Table S9
Pops	Numbers of samples	Individual ID
AR13-10K	4	NE-1, NE-8, NE-4, NE-3
AR14K	2	NE-5, NE34
AR19K	1	NE56
ARpost9K	9	NE-22, NE-16, NE35, NE49, NE39, NE19, NE-2, NE-9, NE29
Baojianshan	1	Baojianshan5_M1
Chokhopani	3	aMMD_C1, aMMD_CNE1, aMMD_C3
Dushan	1	Dushan4_1
DWK_Beiqian	15	BQ4579, BQ4582, BQ4584, BQ4585, BQ4587, BQ4588, BQ4609, BQ4613, BQ4614, BQ4615, BQ4618, BQ4623, BQ4624, BQ4626, BQ4627
DWK_Fujia	3	FJ4777, FJ4778, FJ4779
GaoHuaHua	7	GaofengNL23, HuatuyanNL21, HuatuyanNL02, HuatuyanNL11, HuatuyanNL17, HuatuyanNL19, HuaqiaoNL26
GaoShan	5	CDG56, CDG60, CDG71, CDG86-1, CDG87
DWK_Gangshang	2	GS1691, GS1693
HaiMenKou	6	JHC14, JHC20, JHC21, JHC27, JHC28, JHC29
HMMH_MN	1	HMF32
LaCen	3	CenxunKP13, CenxunKP07, LadaKH01
Layi	1	LayiKD01
Liangdao1	1	LD1
Liangdao2	1	LD2
Longlin	1	Longlin_1
LS_Chengziya	5	CZY4652, CZY4653, CZY4654, CZY4656, CZY4657
Lubrak	2	aMMD_L1, aMMD_L2
Mebrak	8	aMMD_M2113, aMMD_M241, aMMD_M368, aMMD_M4580, aMMD_M4681, aMMD_M63_M339_M359, aMMD_M295, aMMD_M344
Miaozigou_MN	3	MZGM10-1, MZGM16, MZGM25-2
Qihe	1	Qihe2_d
Qihe3	1	Qihe3
Samdzong	10	aMMD_S10_S13, aMMD_S153_S183, aMMD_S35, aMMD_S36, aMMD_S41, aMMD_S16, aMMD_S163, aMMD_S143_S173, aMMD_S8, aMMD_S40
SD_DWK_SEA	3	I22810, I42007, I42008
SD_DWK_YR	20	C40601 ,C40602, C40603, C40604, F90701, F90704, F90705, F90707, F90709, F90710, G32008, G32009, G32010, I22801, I22802, I22803, I30301, I30302, I30809, I30810
Shandong_1k	4	I71319, I71802, I71804, I82026
Shandong_2k	12	B61607, G10120, G10926, G30905, G30907, H101726, HB1628, I22814, I22815, I22819, I30807, I30808
Shandong_3k	11	G30808, G30809, G32006, G32007, I22817, I22818, I30813, I31516, I31517, I31518, I42002
Shandong_EN	5	XJS1309_M4, XJS1309_M7, XJS1311_M16, BS, Bianbian
Shimao_LN	3	SM-SGDLM27, SM-SGDLM6, SM-SGDLM7X
Suogang	2	SuogangB1_d, SuogangB3_d
Taiwan_Gongguan	2	I13721, I13722
Taiwan_Hanben	48	I3611, I3612, I3733, I3613, I3728, I3736, I3614, I3615, I3617, I3618, I3619, I3620, I3727, I3732, I3616, I3731, I3734, I3735, I8071, I8072, I8074, I8075, I8076, I8080, I8081, I3621, I13692, I13695, I13696, I13697, I13694, I14926, I14925, I14933, I14928, I14931, I14930, I14929, I14934, I14927, I14937, S15162.Y1.E1.L1, S15156.Y1.E1.L1, S15164.Y1.E1.L1, S15158.Y1.E1.L1, S15166.Y1.E1.L1, S15160.Y1.E1…
Tanshishan	4	L5696_d, L5698_d, L7417_d, L7415
WLR_BA	2	91KLH11, 91KLH18
WLR_LN	3	EDM124, EDM139, EDM176
WLR_MN	3	BLSM27S, BLSM41, BLSM45
Xitoucun	7	L5692_d, L5706_d, L5701_d, L5703_d, L5704_d, L5700, L5705
LS_Yinjiacheng	6	YJC4337, YJC4338_low, YJC4339, YJC4340_low, YJC4341, YJC4659
YR_LBIA	6	HJTM115, HJTW13, JXNTM23, JXNTM2, LGM41, LGM79
LS_YellowRiver	8	HJTM107, HJTM109, PLTM310, PLTM311, PLTM312, PLTM313, WD-WT1H16, WD-WT5M2
YS_YellowRiver	8	WGH35-1, WGM20, WGM35, WGM43, WGM70, WGM76S, WGM94, XW-M1R18
Yumin	1	Yumin
